# Supplementary material for: Infection control measures in nosocomial MRSA outbreaks—Results of a systematic analysis
Source: PLoS One. 2021 Apr 7;16(4):e0249837. doi: 10.1371/journal.pone.0249837 (PMC8026056; doi:10.1371/journal.pone.0249837)
Supplement: S2 Appendix — (XLS) [file pone.0249837.s004.xls]

## Sheet: Data
Publication					Setting																Institution						# "Cases"											Pathogen				Measures
					Start of outbreak			End of outbreak						Field																	Infections
First author	Journal	Publication Year	Volume	First page	Month	Year	Month/Year	Month	Year	Month/Year	Duration [months]	Country	Prevalence outbreak year	Neonatology	Surgery	Internal medicine	Gynecology	Burn medicine	Other	Screening on admission	Hospital-type	ICU	LTC/Nursing	Rehab	Inpatient care	not specified	Patients	Personal	Number of affected persons (total)	Number of infected	Skin / Soft tissues / Wounds	Endocarditis / sepsis	Pneumonia / deep respiratory tract	CNS / Meningitis	Urinary tract infection	other	Number of deceased (with/of MRSA)	Source	Transmission path	Feature / strain	Typing procedure	Screening of patients	Screening of personnel	Screening of environment	Isolation (single room or cohort)	Change of antibiotics	Improvement of hand hygiene	Protective clothing	Changes in disinfection and/or sterilization procedures
Andersen, B.M.	Journal of Hospital Infection	2002	50	18	5	1999	1999-05-01	6	1999	1999-06-01	1	Norway	0.002	1	0	0	0	0	0	1	University Hospital	1	0	0	0	0	8	n.s.	8	8	1	0	0	0	0	0	0	Patient	Room	n.s.	n.s.	1	1	1	1	n.s.	1	1	1
Andersen, Leif Percival	Danish Medical Journal	2015	62	A5047	1	2002	2002-01-01	12	2007	2007-12-01	72	Denmark	0.009	0	0	0	0	0	0	1	University Hospital	0	0	0	0	1	172	6	178	n.s.	0	0	0	0	0	0	n.s.	Patient	Personal	n.s.	PCR mecA, spa	1	1	0	0	n.s.	1	1	0
Baier, Claas	Journal of Hospital Infection	2017	98	127	n.s.	2015	n.s.	n.s.	2015	n.s.	7	Germany	0.113	0	0	0	0	1	0	1	University Hospital	1	0	0	0	0	8	n.s.	8	n.s.	1	1	0	0	0	1	n.s.	n.s.	Patient to Patient	n.s.	PFGE, spa-typing	1	n.s.	1	n.s.	n.s.	1	1	1
Baldan,R.	Journal of Hospital Infection	2008	69	304	1	2007	2007-01-01	6	2007	2007-06-01	5	Italy	0.337	1	0	0	0	0	0	n.s.	Hospital	1	0	0	0	0	12	4	16	12	0	1	0	0	0	0	0	Patient/Personal	Personal	Typ A1, A2; SCCmecIV, PVL neg	PFGE	1	1	n.s.	1	1	1	n.s.	n.s.
Balslev, Ulla	Microbial Drug Resistance	2005	11	78	2	2000	2000-02-01	7	2000	2000-07-01	5	Denmark	0.002	0	0	0	0	0	1	1	n.s.	0	0	0	1	0	11	n.s.	11	11	1	0	0	0	0	0	0	Patient	Outpatient waiting area	BORSA	Antibiogram, Phage typing, PFGE, spa Genotypisierung	1	1	1	1	1	1	n.s.	1
Barbut, Frédéric	Burns	2013	39	395	9	2008	2008-09-01	12	2009	2009-12-01	15	France	0.245	0	0	0	0	1	0	1	Hospital	0	0	0	0	1	n.s.	n.s.	n.s.	n.s.	0	0	0	0	0	0	n.s.	n.s.	n.s.	n.s.	n.s.	1	n.s.	1	1	n.s.	1	n.s.	1
Berthelot, Philippe	Infection Control and Hospital Epidemiology	2003	24	299	9	2000	2000-09-01	3	2001	2001-03-01	6	France	0.334	0	0	0	0	0	1	0	n.s.	1	0	0	0	0	4	2	6	0	1	0	0	0	0	0	0	n.s.	Personal	n.s.	PFGE	1	1	0	n.s.	1	1	1	1
Bertin, ML	Infection Control and Hospital Epidemiology	2006	27	581	8	2003	2003-08-01	7	2004	2004-07-01	11	USA	0.53	1	0	0	0	0	0	1	Hospital	1	0	0	0	0	37	1	38	3	0	1	0	0	0	0	0	Personal	Personal (hands)	n.s.	Rep-PCR	1	1	n.s.	1	1	1	1	1
Björholt, E. Haglind	European Journal of Clinical Microbiology & Infectious Diseases	2004	23	688	8	1997	1997-08-01	11	1999	1999-11-01	27	Sweden	0.005	0	1	0	0	0	1	n.s.	University Hospital	0	1	0	1	0	117	n.s.	117	39	0	1	0	0	0	1	n.s.	Patient	n.s.	EMRSA-16	n.s.	1	1	1	1	1	1	1	1
Boers, S.A.	Burns	2011	37	808	2	2006	2006-02-01	8	2008	2008-08-01	30	Netherlands	0.011	0	0	0	0	1	0	n.s.	Teaching Hospital	0	0	0	0	1	17	1	18	5	1	0	0	0	0	0	n.s.	Personal	n.s.	MR-MSSA	AFLP	1	1	n.s.	1	1	n.s.	n.s.	1
Bratu, S	Emerging Infectious Diseases	2005	11	808	10	2002	2002-10-01	11	2002	2002-11-01	1	USA	0.49	1	0	0	1	0	0	0	Hospital	0	1	0	1	0	7	3	10	5	1	0	0	0	0	0	0	n.s.	n.s.	CA-MRSA MW2, USA 400, SCCmec type IV,	PFGE, MLST	1	1	1	n.s.	1	1	n.s.	1
Carrier,Michel	Surgery for Acquired Cardiovascular Disease	2002	123	40	1	1992	1992-01-01	12	1993	1993-12-01	23	Canada	n.s.	0	1	0	0	0	0	1	Heart Clinic	1	0	0	0	0	21	n.s.	21	21	1	1	1	0	0	1	1	Patient	n.s.	n.s.	n.s.	1	n.s.	n.s.	1	1	1	n.s.	n.s.
Cassone, Marco	Microbial Drug Resistance	2004	10	43	12	1999	1999-12-01	12	1999	1999-12-01	0	Italy	0.442	0	1	0	0	0	0	n.s.	University Hospital	1	0	0	0	0	5	5	10	3	0	1	0	0	0	0	1	n.s.	n.s.	Rome Clone	PCR, MLST	1	1	n.s.	n.s.	1	n.s.	n.s.	n.s.
Centers for Disease Control and Prevention Case A	MMWR	2006	55	329	5	2004	2004-05-01	12	2004	2004-12-01	7	USA	0.53	1	0	0	0	0	0	0	Hospital	0	0	0	1	0	11	2	13	1	1	0	0	0	0	0	0	Patient	n.s.	USA300-0114	PFGE, CDC Labor	1	1	1	1	1	1	n.s.	1
Centers for Disease Control and Prevention Case B	MMWR	2006	55	329	11	2003	2003-11-01	6	2004	2004-06-01	7	USA	0.53	0	0	0	0	0	0	0	Hospital	0	0	0	0	1	11	n.s.	11	n.s.	1	0	0	0	0	0	0	n.s.	n.s.	USA300-0114	PFGE	1	0	0	n.s.	1	1	1	n.s.
Cetinkaya, Y.	Journal of Chemotherapy	2000	12	138	11	1995	1995-11-01	1	1996	1996-01-01	2	Turkey	n.s.	0	1	0	0	0	0	n.s.	University Hospital	0	0	0	1	0	10	7	17	n.s.	1	0	0	0	0	0	n.s.	Personal, Environment	Personal (hands)	n.s.	AP-PCR	1	1	1	n.s.	1	1	n.s.	n.s.
Christensen, Andreas	Scandinavian Journal of Infectious Diseases	2001	33	663	12	1998	1998-12-01	1	1999	1999-01-01	1	Norway	0	0	0	0	0	0	0	n.s.	Hospital	0	0	0	0	1	7	5	12	n.s.	1	0	0	0	0	0	1	Patient	unknown	Phagentyp M3	PFGE	1	1	n.s.	1	1	1	1	1
Cimolai, Nevio	American Journal of Ophthalmology	2006	142	183	1	1998	1998-01-01	12	1999	1999-12-01	23	Canada	n.s.	1	0	0	0	0	0	n.s.	Hospital	1	0	0	0	0	29	n.s.	29	11	1	1	0	0	0	1	2	n.s.	unknown	n.s.	n.s.	1	n.s.	n.s.	n.s.	n.s.	n.s.	n.s.	n.s.
David, M.D.	Journal of Hospital Infection	2006	64	244	8	2004	2004-08-01	10	2004	2004-10-01	2	UK	0.436	1	0	0	0	0	0	0	Hospital	0	0	0	1	0	11	3	14	n.s.	1	1	0	0	0	0	n.s.	n.s.	Personal	4 HA-MRSA; 7 subtyp EMRSA 15	Phage typing, PFGE	1	1	0	1	1	0	n.s.	1
De Lassence, Arnaud	Clinical Infectious Diseases	2006	42	170	12	1999	1999-12-01	12	2000	2000-12-01	12	France	0.334	0	1	1	0	0	0	0	Teaching Hospital	1	0	0	0	0	21	1	22	11	0	1	1	0	0	1	8	Patient	Personal	GISA	DNA extraction by Goering und Duensing, PFGE	1	1	1	1	0	1	1	1
Drapeau, Cecilia MJ	BioMed Central Ltd.	2007	7	1	1	2002	2002-01-01	12	2005	2005-12-01	48	Italy	0.382	0	0	1	0	0	0	n.s.	HIV Institute	0	0	0	1	0	27	n.s.	27	27	1	1	1	0	0	0	6	n.s.	n.s.	CA-MRSA	n.s.	1	n.s.	n.s.	n.s.	1	n.s.	n.s.	n.s.
Dryden, M.	Journal of Hospital Infection	2007	68	190	11	2006	2006-11-01	1	2007	2007-01-01	2	UK	0.419	0	1	0	0	0	0	n.s.	n.s.	0	0	0	1	0	14	6	20	2	1	0	0	0	0	0	n.s.	Environment	Contact	EMRSA-15	PFGE	1	1	1	1	1	1	n.s.	1
Dziekan, Gerald	Journal of Hospital Infection	2000	46	263	6	1996	1996-06-01	2	1997	1997-02-01	8	Germany	n.s.	0	0	0	0	0	0	n.s.	Teaching Hospital	1	0	0	1	0	67	n.s.	67	17	1	0	1	0	0	0	n.s.	n.s.	n.s.	Southern German epidemic-MRSA	RAPD-fingerprinting, PFGE	1	0	0	1	n.s.	1	n.s.	n.s.
Eckhardt, Christiane	Infection Control and Hospital Epidemiology	2003	24	460	n.s.	n.s.	n.s.	n.s.	n.s.	n.s.	n.s.	USA	n.s.	1	0	0	1	0	0	n.s.	n.s.	1	0	0	1	0	3	n.s.	3	2	0	1	0	0	0	0	0	n.s.	n.s.	CA-MRSA	PFGE	1	n.s.	n.s.	n.s.	1	n.s.	n.s.	n.s.
Edgeworth, Jonathan D.	Clinical Infectious Diseases	2007	44	493	10	2002	2002-10-01	10	2004	2004-10-01	24	UK	0.468	0	0	0	0	0	0	1	Teaching Hospital	1	0	0	0	0	62	n.s.	62	33	0	1	0	0	0	0	n.s.	n.s.	n.s.	Typ 239	Microarray	1	1	1	0	n.s.	1	1	1
Embil, John M.	Burns	2001	27	681	9	1996	1996-09-01	11	1996	1996-11-01	2	Canada	n.s.	0	1	0	0	1	0	n.s.	University Hospital	1	1	0	0	0	7	n.s.	7	1	1	0	0	0	0	0	0	Community/Patient	Personal or showerhead	n.s.	PFGE	1	1	1	1	1	1	1	1
Faibis, F.	Infection Control and Hospital Epidemiology	2005	26	213	12	2000	2000-12-01	2	2002	2002-02-01	14	France	0.334	0	1	0	0	0	1	n.s.	Hospital	0	0	0	1	0	7	1	8	8	1	0	0	0	0	1	0	Personal	Air, same operating room, HCW	n.s.	PFGE	1	1	1	n.s.	1	n.s.	0	0
Fascia, P.	Pathologie Biologie	2003	51	279	6	2001	2001-06-01	9	2001	2001-09-01	3	France	0.334	0	0	1	0	0	0	n.s.	University Hospital	0	0	0	1	0	6	6	12	5	1	1	0	0	0	0	0	Patient	Personal (hands)	n.s.	PFGE	1	1	n.s.	1	1	0	n.s.	n.s.
Fuchs, Paul Ch.	Burns	2002	28	575	11	2000	2000-11-01	6	2001	2001-06-01	7	Germany	0.125	0	0	0	0	1	0	1	University Hospital	1	0	0	0	0	8	n.s.	8	2	1	1	0	0	0	0	0	n.s.	n.s.	n.s.	PFGE	1	n.s.	n.s.	1	1	n.s.	n.s.	n.s.
Garvey, M.I.	Journal of Hospital Infection	2016	94	399	n.s.	n.s.	n.s.	n.s.	n.s.	n.s.	n.s.	UK	n.s.	0	0	0	0	1	0	1	University Hospital	0	0	0	1	0	6	n.s.	6	n.s.	0	0	0	0	0	0	n.s.	n.s.	n.s.	EMRSA-15, MLST-CC22	PFGE, spa-typing, Vitek	1	1	1	1	1	1	n.s.	1
Garvey, Mark, I.	Journal of Infection Prevention	2017	18	224	n.s.	n.s.	n.s.	n.s.	kA	n.s.	n.s.	UK	kA	0	1	0	0	0	0	1	University Hospital	1	0	0	0	0	5	n.s.	5	2	0	1	0	0	0	0	n.s.	Patient	Environment, Personal	ST 22 MRSA PVL pos.	PFGE, spa-typing	1	1	1	n.s.	1	1	1	1
Ghanem,G	American Journal of Infection Control	2008	36	656	1	2003	2003-01-01	4	2003	2003-04-01	3	USA	0.51	0	0	0	0	0	1	n.s.	n.s.	1	0	0	0	0	70	n.s.	70	n.s.	0	0	0	0	0	0	n.s.	n.s.	n.s.	USA 100,200,300,400,800, unclassified	PFGE	1	1	n.s.	1	n.s.	n.s.	n.s.	1
Gould, I.M.	Epidemiology and Infection	2009	137	1242	9	2003	2003-09-01	3	2004	2004-03-01	6	UK	0.441	0	0	0	1	0	1	n.s.	Hospital	0	0	0	1	0	8	n.s.	8	7	1	0	0	0	0	0	0	n.s.	n.s.	USA 800, ST5-MRSA-IV	PFGE	1	1	1	n.s.	1	1	n.s.	n.s.
Guerin, Francois	Journal of Clinical Microbiology	2000	38	2985	11	1998	1998-11-01	12	1999	1999-12-01	13	France	0.334	0	0	1	0	0	0	n.s.	University Hospital	1	0	0	1	0	39	n.s.	39	17	0	0	0	0	0	0	0	n.s.	n.s.	MRSA Clone	PFGE	n.s.	n.s.	n.s.	n.s.	n.s.	n.s.	n.s.	n.s.
Harbarth, S.	Journal of Hospital Infection	2000	46	43	1	1989	1989-01-01	9	1997	1997-09-01	106	Switzerland	0.048	0	0	0	0	0	1	1	University Hospital	1	0	0	1	0	1771	n.s.	1771	n.s.	1	1	0	0	1	0	n.s.	n.s.	n.s.	n.s.	n.s.	1	0	n.s.	1	1	1	n.s.	n.s.
Harberg, D.	Infection Control and Hospital Epidemiology	2005	26	115	9	2003	2003-09-01	9	2003	2003-09-01	0	Canada	0.0727	0	0	0	0	0	1	n.s.	n.s.	0	1	0	1	0	31	4	35	8	0	0	0	0	0	0	2	n.s.	n.s.	n.s.	PFGE	1	1	n.s.	n.s.	1	1	1	1
Heym, B.	Journal of Antimicrobial Chemotherapy	2002	50	323	1	2000	2000-01-01	3	2000	2000-03-01	2	France	0.334	0	1	1	0	0	1	n.s.	University Hospital	1	0	0	1	0	6	n.s.	6	5	0	0	0	0	0	0	n.s.	n.s.	n.s.	Iberian Clone, HPV107, GISA	PFGE, MLST	n.s.	n.s.	n.s.	1	1	n.s.	n.s.	n.s.
Hitomi, Shigemi	Journal of Hospital Infection	2000	46	123	11	1996	1996-11-01	11	1997	1997-11-01	12	Japan	n.s.	1	0	0	0	0	0	n.s.	n.s.	1	0	0	1	0	8	1	9	n.s.	0	0	0	0	0	0	0	n.s.	n.s.	n.s.	PFGE	1	1	n.s.	1	1	1	1	n.s.
Iacobelli, Silvia	BMC Infectious Diseases	2013	13	440	1	2007	2007-01-01	12	2009	2009-12-01	36	France	0.258	1	0	0	0	0	0	n.s.	University Hospital	1	0	0	0	0	35	n.s.	35	14	0	1	1	1	0	1	3	n.s.	n.s.	n.s.	n.s.	1	1	1	1	n.s.	1	1	1
Imataki, Osamu	American Journal of Hematology	2006	81	664	11	2002	2002-11-01	11	2002	2002-11-01	0	Japan	0.0935	0	1	0	0	0	0	1	n.s.	0	0	0	1	0	6	n.s.	6	1	0	0	0	0	0	1	0	unknown	unknown	HA-MRSA	PFGE, AFLP	1	n.s.	n.s.	1	n.s.	n.s.	n.s.	n.s.
James, L.	Archives of Disease in Childhood Fetal and Neonatal Edition	2008	93	40	5	2004	2004-05-01	1	2005	2005-01-01	8	USA	0.53	1	0	0	0	0	0	0	Hospital	0	1	0	1	0	12	4	16	11	1	0	0	0	0	0	0	unknown	unknown	PFT USA 300, USA300-0114	PFGE	1	1	0	0	1	1	1	1
Kairet, K.	European Journal of Clinical Microbiology & Infectious Diseases	2017	36	905	9	2014	2014-09-01	6	2015	2015-06-01	9	Belgium	0.135	0	0	0	1	0	1	0	Hospital	0	0	0	0	1	12	6	18	12	1	0	0	0	0	0	0	unknown	unknown	USA 300	n.s.	1	1	1	1	1	1	n.s.	1
Kanerva, M.	Journal of Hospital Infection	2007	66	22	9	2003	2003-09-01	10	2004	2004-10-01	13	Finland	0.014	0	1	1	0	0	0	1	University Hospital	0	0	0	1	0	266	n.s.	266	114	1	1	1	0	0	0	n.s.	n.s.	n.s.	FIN-21	PCR	1	1	n.s.	1	n.s.	n.s.	n.s.	n.s.
Karchmer, T.B.	Journal of Hospital Infection	2002	51	126	7	1991	1991-07-01	1	1992	1992-01-01	6	USA	kA	1	0	0	0	0	0	n.s.	University Hospital	1	0	0	0	1	18	n.s.	18	4	1	1	0	0	0	1	n.s.	n.s.	n.s.	n.s.	Plasmid profil analyse	1	1	n.s.	1	n.s.	1	n.s.	n.s.
Kerttula, AM	Journal of Clinical Microbiology	2005	43	6161	2	2004	2004-02-01	2	2004	2004-02-01	0	Finland	0.031	0	0	0	0	0	1	n.s.	Nursing home	0	1	0	1	0	5	n.s.	5	n.s.	0	0	0	0	0	0	0	n.s.	n.s.	FIN-22, MLST St 27, FIN-7; SCCmec type V	PFGE	1	0	n.s.	1	n.s.	n.s.	n.s.	n.s.
Khoury, J.	Infection Control and Hospital Epidemiology	2005	26	616	1	2001	2001-01-01	11	2001	2001-11-01	10	USA	0.48	1	0	0	0	0	0	1	Hospital	1	0	0	0	0	18	6	24	12	1	1	1	0	0	1	n.s.	n.s.	n.s.	SCCmec type II, PVL neg.	Rep-PCR, mec typing, PVL-analysis	1	1	0	1	1	1	1	1
Kobayashi, Takehito	Journal of Infection and Chemotherapy	2019	19	S1341	9	201x	9.201x	1	201x+1	01.201x	5	Japan	0.06	0	0	0	0	0	1	n.s.	University Hospital	0	0	0	1	0	6	1	7	6	1	1	1	0	0	1	0	unknown	unknown	CA-MRSA, USA 300	PFGE, Sccmec, MLST	1	1	1	n.s.	n.s.	1	n.s.	n.s.
Kossow, A.	Journal of Hospital Infection	2019	101	327	10	2016	2016-10-01	11	2017	2017-11-01	13	Germany	0.102	1	0	0	0	0	1	1	University Hospital	0	0	0	1	0	5	3	8	3	0	0	0	0	0	0	0	unknown	Personal	USA 300, PVL pos, ST8, spa type t008, SCCmec type Iva(2B), ACME-I	WGS	1	1	1	n.s.	1	1	n.s.	1
Kotilainen, P.	Annals of Internal Medicine	2001	161	859	5	1993	1993-05-01	8	1993	1993-08-01	3	Finland	n.s.	0	0	0	0	0	1	n.s.	Nursing home	0	1	0	0	0	12	1	13	1	1	0	0	0	0	0	11	Patient	n.s.	Typ 54, 84, 85III/96V/95	Phage typing	1	1	n.s.	1	1	1	n.s.	1
Kurlenda, J.	Antonie van Leeuwenhoek	2009	95	387	n.s.	n.s.	n.s.	n.s.	n.s.	n.s.	n.s.	Poland	kA	1	0	0	0	0	0	n.s.	Hospital	0	0	0	0	1	8	7	15	n.s.	0	0	0	0	0	0	n.s.	n.s.	n.s.	n.s.	PFGE, PCR	1	1	1	1	n.s.	n.s.	n.s.	n.s.
Lamanna, Onofrio	Italian Journal of Pediatrics	2017	43	5	11	2014	2014-11-01	12	2014	2014-12-01	1	Italy	0.336	0	0	0	0	0	1	n.s.	Hospital	0	0	0	0	1	4	1	5	n.s.	0	0	0	0	0	0	n.s.	unknown	unknown	ST5-CA-MRSA-SCCmecV-spa type t311	PFGE	1	1	n.s.	n.s.	1	1	1	1
Larssen, K.W.	Journal of Hospital Infection	2005	60	312	3	2003	2003-03-01	3	2004	2004-03-01	12	Norway	0.004	0	0	0	0	0	1	0	Nursing home	0	1	0	0	0	23	5	28	n.s.	0	0	0	0	0	0	n.s.	Patient	n.s.	ST45	PFGE, MLST	1	1	n.s.	n.s.	1	n.s.	1	n.s.
Le Coq, M.	Pathologie Biologie	2001	49	16	10	1997	1997-10-01	12	1997	1997-12-01	2	France	0.334	0	0	0	0	0	1	n.s.	Hospital	0	0	0	0	1	17	n.s.	17	n.s.	0	0	0	0	0	0	n.s.	Personal	n.s.	n.s.	PFGE	1	1	1	n.s.	n.s.	1	1	1
Lee, Todd C.	Infection Control and Hospital Epidemiology	2009	30	249	3	2004	2004-03-01	5	2004	2004-05-01	2	Canada	0.0704	0	0	0	0	0	0	1	University Hospital	0	0	0	0	1	n.s.	n.s.	n.s.	n.s.	0	0	0	0	0	0	n.s.	n.s.	n.s.	(SARS)	n.s.	1	n.s.	n.s.	1	1	1	1	1
Lepelletier, Didier	American Journal of Infection Control	2009	37	195	4	2004	2004-04-01	8	2007	2007-08-01	41	France	0.287	1	0	0	0	0	0	1	University Hospital	1	0	0	0	0	55	n.s.	55	9	0	1	1	0	0	0	0	n.s.	n.s.	Type I Sccmec, PVL negativ	PFGE	1	0	0	1	1	1	1	1
Leroyer, Camille	American Journal of Infection Control	2016	44	e9	1	2010	2010-01-01	12	2011	2011-12-01	23	France	0.216	1	0	0	0	0	1	1	University Hospital	1	0	0	0	0	27	14	41	n.s.	0	0	0	0	0	0	n.s.	n.s.	n.s.	Geraldine clone type 5, PVL neg	n.s.	1	1	1	1	1	1	1	1
Mallaval, F.-O.	Clinical Microbiology and Infection	2004	10	459	1	2000	2000-01-01	3	2001	2001-03-01	14	France	0.334	0	0	0	0	0	0	n.s.	Teaching Hospital	0	0	0	1	0	24	n.s.	24	8	1	1	1	0	1	0	n.s.	n.s.	n.s.	n.s.	PFGE	n.s.	n.s.	n.s.	n.s.	n.s.	n.s.	n.s.	n.s.
Manara, Serena	Genome Medicine	2018	10	82	1	2013	2013-01-01	12	2015	2015-12-01	35	Italy	0.358	0	1	0	0	0	0	n.s.	University Hospital	0	0	0	0	1	160	n.s.	160	n.s.	0	0	0	0	0	0	n.s.	n.s.	n.s.	ST228, ST22, ST5, ST121, ST1 ; SCCmecIV , V	WGS, MLST, spa-typing, , SCCmec	1	n.s.	n.s.	n.s.	n.s.	n.s.	n.s.	n.s.
Maraha, B.	Clinical Microbiology and Infection	2002	8	671	1	1999	1999-01-01	12	1999	1999-12-01	11	Netherlands	0.003	0	0	0	0	0	1	n.s.	Hospital, Nursing home	0	1	0	0	0	4	31	35	n.s.	0	0	0	0	0	0	n.s.	n.s.	n.s.	Typ Z-151	Phage typing	1	1	n.s.	1	1	1	1	n.s.
Mc Adams, Ryan M.	Pediatrics International	2008	50	810	1	2004	2004-01-01	6	2005	2005-06-01	17	USA	0.53	1	0	0	0	0	0	1	Hospital	1	0	0	0	0	4	3	7	5	1	1	0	0	0	1	1	n.s.	n.s.	USA 300	PFGE	1	1	n.s.	1	1	1	1	1
Mc Donald, Jay R.	The Pediatric Infectious Disease Journal	2007	26	678	n.s.	2005	n.s.	n.s.	2005	n.s.	n.s.	USA	54%%	1	0	0	0	0	0	1	University Hospital	1	0	0	0	0	25	n.s.	25	9	0	1	0	0	1	1	0	n.s.	n.s.	n.s.	PFGE	1	0	0	1	1	1	n.s.	n.s.
Méan, M.	Infection Control and Hospital Epidemiology	2007	28	625	9	2002	2002-09-01	7	2005	2005-07-01	34	France	0.33	1	0	0	0	0	0	1	Teaching Hospital	1	0	0	0	0	17	1	18	11	1	1	0	0	0	1	2	Personal	Personal	Clone A, mecA pos, SCCmec type IV, agr1, PVL neg.	PFGE	1	1	1	1	1	1	1	1
Mine, Yoshiko	Journal of Dermatology	2011	38	1167	2	2008	2008-02-01	n.s.	n.s.	n.s.	n.s.	Japan	0.1046	0	0	0	0	0	1	n.s.	University Hospital	0	0	0	0	1	1	3	4	4	1	0	0	0	0	0	n.s.	Patient	same patient	USA 300, MLST type 8, mec iVa, spa 1, agr1, coag type III, PVL pos	PFGE, MLST, PCR	1	1	n.s.	0	1	n.s.	1	n.s.
Mitani, Noriaki	Japanese Journal of Infectious Diseases	2005	58	250	3	2002	2002-03-01	10	2002	2002-10-01	7	Japan	0.0935	0	1	0	0	0	0	n.s.	n.s.	0	0	0	1	0	4	1	5	n.s.	1	0	0	0	0	0	n.s.	n.s.	n.s.	n.s.	PCR-RFLP, PFGE, spa-typing	1	1	n.s.	n.s.	n.s.	n.s.	n.s.	n.s.
Molina-Cabrillana (spanisch)	Enfermedades Infecciosas y Microbiología Clínica	2013	31	511	9	2010	2010-09-01	2	2012	2012-02-01	17	Spain	0.253	0	0	0	0	0	0	1	University Hospital	0	0	0	0	1	16	1	17	n.s.	0	0	0	0	0	0	n.s.	n.s.	n.s.	MupFusr	PFGE	1	1	n.s.	1	1	1	n.s.	1
Morel, Anne-Sophie	American Journal of Infection Control	2002	30	170	7	2000	2000-07-01	8	2000	2000-08-01	1	USA	0.44	1	0	0	0	0	0	n.s.	n.s.	1	0	0	0	0	6	n.s.	6	n.s.	1	1	0	0	0	1	0	Mutter	Mother, newborn	n.s.	PFGE	1	0	0	1	1	1	1	1
Nagao, Miki	American Journal of Infection Control	2010	38	e37	3	2009	2009-03-01	12	2009	2009-12-01	9	Japan	10,01%%	0	0	0	0	0	1	n.s.	University Hospital	0	0	0	1	0	4	6	10	n.s.	1	1	1	0	0	0	n.s.	Personal	unknown	CA-MRSA, USA 300, PVL pos, SCCmec type IV	PFGE	1	1	n.s.	n.s.	1	n.s.	n.s.	n.s.
Nakano, Miyo	Medical Microbiology and Immunology	2002	46	277	4	1999	1999-04-01	4	2000	2000-04-01	12	Japan	0.056	1	0	0	0	0	0	n.s.	International Medical Center	1	0	0	0	0	14	n.s.	14	2	0	1	0	0	0	0	0	n.s.	n.s.	Coagulase type II	PFGE	n.s.	n.s.	n.s.	n.s.	1	n.s.	n.s.	n.s.
Nambiar, Sumathi	Pediatric Critical Care Medicine	2003	4	220	8	1992	1992-08-01	12	1992	1992-12-01	4	USA	n.s.	1	0	0	0	0	0	1	Pediatric Hospital	1	0	0	0	0	12	2	14	7	0	1	0	1	1	0	1	unknown	Personal, Environment	n.s.	PFGE	1	1	1	1	1	1	1	1
Nguyen, Dao M.	Infection Control and Hospital Epidemiology	2007	28	406	11	2003	2003-11-01	6	2004	2004-06-01	7	USA	0.51	1	0	0	0	0	0	n.s.	Hospital	0	0	0	1	0	5	n.s.	5	5	1	0	0	0	0	0	0	n.s.	n.s.	USA 300-0114	PFGE	1	1	1	n.s.	n.s.	1	0	1
Obaida, A.	American Journal of Infection Control	2010	38	90	7	2009	2009-07-01	n.s.	n.s.	n.s.	n.s.	USA	0.5	1	0	0	0	0	0	1	Pediatric Hospital	1	0	0	0	0	n.s.	n.s.	n.s.	n.s.	0	0	0	0	0	0	n.s.	n.s.	n.s.	n.s.	PCR	1	n.s.	n.s.	1	n.s.	n.s.	n.s.	1
Orendi, J.M.	Journal of Hospital Infection	2010	75	258	10	2006	2006-10-01	3	2007	2007-03-01	5	UK	0.419	0	0	0	0	0	0	n.s.	Hospital	0	0	0	0	1	16	n.s.	16	12	1	0	1	0	0	0	1	Patient, Personal	n.s.	PVL-MRSA-ST30-IVc; South West Pacific clone	PFGE	1	1	n.s.	n.s.	1	n.s.	n.s.	1
Otter, J.A.	Journal of Hospital Infection	2007	67	232	6	2006	2006-06-01	7	2006	2006-07-01	1	UK	0.419	1	0	0	0	0	0	1	Teaching Hospital	1	0	0	1	0	4	n.s.	4	1	1	1	0	0	0	1	0	unknown	Breastfeeding room, mothers	EMRSA-15, PVL negativ, spa t022	PFGE	1	0	1	1	1	1	n.s.	1
Papastergiou, Panagoitis	BMC Infectious Diseases	2018	18	484	9	2016	2016-09-01	n.s.	n.s.	n.s.	n.s.	UK	0.067	0	0	0	0	0	1	1	Hospital	1	0	0	1	0	3	5	8	n.s.	0	0	0	0	0	0	n.s.	n.s.	n.s.	PVL pos , spa t019, type t002, t843	n.s.	1	1	n.s.	n.s.	1	n.s.	n.s.	1
Patel, M.	Journal of Hospital Infection	2013	84	319	1	2010	2010-01-01	2	2010	2010-02-01	1	UK	0.216	0	0	0	0	1	0	n.s.	Pediatric Hospital	0	0	0	0	1	5	2	7	n.s.	0	0	0	0	0	0	n.s.	n.s.	n.s.	USA 300	toxin gene profiling, spa typing, PFGE	1	1	1	1	1	n.s.	1	1
Pina, Patrick	Clinical Infectious Diseases	2000	31	1306	6	1998	1998-06-01	4	1999	1999-04-01	10	France	0.334	0	0	0	0	0	0	1	Hospital	1	1	0	1	0	15	n.s.	15	4	0	0	1	0	0	0	n.s.	n.s.	Patient to Patient	GISA, non-GISA	PFGE	1	n.s.	n.s.	1	1	1	1	n.s.
Rampling, A.	Journal of Hospital Infection	2001	49	109	1	1998	1998-01-01	9	1999	1999-09-01	20	UK	0.414	0	1	0	0	0	0	1	Hospital	0	0	0	1	0	72	0	72	24	1	1	0	0	1	0	n.s.	n.s.	n.s.	EMRSA-16	PFGE, antibiogram, Bakteriophage	1	1	1	1	1	1	1	1
Rao, J.G.	Journal of Hospital Infection	2002	51	238	n.s.	n.s.	n.s.	n.s.	n.s.	n.s.	n.s.	UK	n.s.	0	1	0	0	0	0	n.s.	n.s.	0	0	0	1	0	4	n.s.	4	n.s.	1	0	0	0	0	0	0	n.s.	n.s.	EMRSA-15	Phage typing, PFGE	1	n.s.	n.s.	n.s.	n.s.	n.s.	n.s.	n.s.
Rashid, Abid	Burns	2006	32	452	2	2003	2003-02-01	7	2003	2003-07-01	5	UK	0.441	0	1	0	0	1	0	n.s.	Hospital	0	0	0	1	0	12	5	17	n.s.	0	1	1	0	0	0	0	Patient	unknown	EMRSA-15	Phage typing	1	1	1	1	1	n.s.	n.s.	1
Rubin, Ingrid M.	Frontiers in Microbiology	2018	9	1494	6	2013	2013-06-01	2	2017	2017-02-01	45	Denmark	0.017	0	1	0	0	0	0	n.s.	n.s.	0	0	0	0	1	23	2	25	n.s.	0	0	0	0	0	0	n.s.	Personal	n.s.	ST97-Iva, spa type t267	WGS	1	1	n.s.	n.s.	n.s.	1	1	1
Safdar, Nasia	American Journal of Infection Control	2006	34	476	7	2000	2000-07-01	12	2000	2000-12-01	5	USA	0.44	0	0	0	0	1	0	1	University Hospital	0	0	0	1	0	12	1	13	5	1	0	0	0	0	0	0	n.s.	unknown	n.s.	PFGE	1	1	1	1	1	1	1	n.s.
Saiman, Lisa (A)	Clinical Infectious Diseases	2003	37	1313	8	2002	2002-08-01	10	2002	2002-10-01	2	USA	0.49	0	0	0	1	0	1	0	Hospital	0	0	0	1	0	8	n.s.	8	8	1	0	0	0	1	1	0	n.s.	unknown	CA-MRSA MW2, spa typ 131, mec typ IV, PVL pos.	PFGE	1	1	1	n.s.	1	n.s.	1	n.s.
Saiman, Lisa (B)	Infection Control and Hospital Epidemiology	2003	24	317	1	2001	2001-01-01	3	2001	2001-03-01	2	USA	0.48	1	0	0	0	0	0	n.s.	Pediatric Hospital	1	0	0	0	0	13	1	14	4	0	1	0	0	0	1	0	n.s.	unknown	CA-MRSA MW2, spa typ 131, mec typ IV, PVL pos.	PFGE	1	1	1	1	1	n.s.	1	1
Samuel, Rafik	Infection Control and Hospital Epidemiology	2002	23	377	4	1999	1999-04-01	12	1999	1999-12-01	8	USA	0.4	0	1	0	0	0	0	n.s.	University Hospital	1	0	0	0	0	13	n.s.	13	13	0	0	0	0	0	1	n.s.	n.s.	n.s.	MRSA und CNS, Pseudomonas aeruginosa, Enter. Faec. Resist. Methicillin	n.s.	1	n.s.	n.s.	0	1	n.s.	1	1
Sanchez,M.	JAMA	2010	303	2260	4	2008	2008-04-01	6	2008	2008-06-01	2	Spain	0.266	0	0	0	0	0	0	n.s.	University Hospital	1	0	0	0	0	12	1	13	6	0	1	1	0	0	0	5	Patient	n.s.	LRSA, MRSA	PFGE, PCR	1	1	1	1	1	1	1	1
Saunders, Andrea	Canadian Journal of Infectious Diseases and Medical Microbiology	2007	18	128	9	2004	2004-09-01	12	2004	2004-12-01	3	Canada	7,04%%	1	0	0	0	0	0	0	Teaching Hospital	1	0	0	1	0	50	1	51	24	1	0	0	0	0	0	0	Personal	Personal	Canadian MRSA-10-related, mec type Iva, PVL pos.	PFGE	1	1	0	n.s.	1	1	n.s.	1
Sax, H.	Journal of Hospital Infection	2006	63	93	6	2000	2000-06-01	7	2000	2000-07-01	1	Switzerland	0.109	1	0	0	0	0	0	1	University Hospital	1	0	0	1	0	11	n.s.	11	0	0	0	0	0	0	0	0	Personal	Personal (hands)	ST5-MRSA-IV, PVL pos; ST228-MRSA-I	multiplex PCR, VNTR typing, PFGE	1	0	0	1	1	1	n.s.	1
Schultsz, C.	Journal of Hospital Infection	2003	55	269	5	2000	2000-05-01	11	2000	2000-11-01	6	Netherlands	0.003	0	1	0	0	0	0	1	University Hospital	1	0	0	1	0	17	14	31	0	0	0	0	0	0	0	0	unknown	Ultra-sonic Nebulizer	mecA gen, Phagentyp Z-201	AFLP typing	1	1	1	1	n.s.	n.s.	n.s.	1
Shaw, BE	Bone Marrow Transplantation	2007	39	623	4	2004	2004-04-01	9	2004	2004-09-01	5	UK	0.436	0	0	0	0	0	1	0	University Hospital	0	0	0	0	1	41	n.s.	41	n.s.	0	1	1	0	0	0	2	n.s.	n.s.	n.s.	n.s.	1	n.s.	n.s.	1	1	n.s.	n.s.	1
Shiojima	Journal of Infection and Chemotherapy	2003	9	243	11	2001	2001-11-01	4	2002	2002-04-01	5	Japan	0.0935	1	0	0	0	0	0	n.s.	University Hospital	1	0	0	0	0	9	n.s.	9	0	0	0	0	0	0	0	0	Patient	Personal (hands)	n.s.	PFGE	1	n.s.	n.s.	n.s.	1	1	1	1
Silvestri, Luciano	American Journal of Infection Control	2002	30	391	5	1998	1998-05-01	12	1998	1998-12-01	7	Italy	0.443	0	1	1	0	0	0	1	Hospital	1	0	0	0	0	65	n.s.	65	22	0	1	1	0	1	1	n.s.	n.s.	Personal	n.s.	DNAse, slide agglutination, Prot. A Diagnostik, ATB und Vitek	1	0	0	1	1	1	1	1
Singh, Kamaljit	Journal of Clinical Microbiology	2003	41	2755	7	2001	2001-07-01	12	2001	2001-12-01	5	USA	0.48	1	0	0	0	0	0	n.s.	Teaching Hospital	1	0	0	0	0	38	n.s.	38	5	0	1	0	0	0	1	n.s.	n.s.	n.s.	n.s.	PFGE	1	n.s.	n.s.	n.s.	n.s.	n.s.	n.s.	n.s.
Steensels, Deborah	Acta Clinica Belgica	2017	72	219	1	2011	2011-01-01	12	2013	2013-12-01	36	Belgium	0.174	1	0	0	0	0	0	n.s.	Hospital	1	0	0	0	0	10	1	11	2	0	1	1	0	0	0	n.s.	n.s.	Personal	n.s.	MALDI-TOF MS, PFGE, spa-typing	1	1	1	n.s.	1	1	n.s.	n.s.
Stock, Nina Katharina	Plos one	2016	11	e0157981	1	2012	2012-01-01	2	2014	2014-02-01	25	Tschechien	0.13	0	0	0	0	0	0	1	Hospital	1	0	0	0	0	36	n.s.	36	n.s.	0	0	0	0	0	0	n.s.	Patient	n.s.	Phagentyp 54/812, PFGE typ A4, spa type t003	Phage typing, PFGE, spa-typing	1	1	1	1	n.s.	1	n.s.	n.s.
Szcezepanik, A.	European Journal of Clinical Microbiology & Infectious Diseases	2007	26	29	3	2003	2003-03-01	5	2004	2004-05-01	14	Poland	0.193	0	1	1	0	0	1	n.s.	University Hospital	1	0	0	1	0	11	n.s.	11	n.s.	1	1	1	0	0	0	n.s.	n.s.	n.s.	Lublin Clone, HoMRSA-Po11, ST239, Hungarian, Brazilian	multiplex PCR, PFGE, 16S-23S rRNA spacer	n.s.	n.s.	n.s.	n.s.	n.s.	n.s.	n.s.	n.s.
Tadros, Manal A.	American Journal of Infection Control	2013	41	509	1	2009	2009-01-01	3	2010	2010-03-01	14	Canada	0.0432	0	1	0	0	0	0	1	Teaching Hospital	1	0	0	1	0	38	21	59	n.s.	1	0	0	0	0	1	n.s.	n.s.	n.s.	CVMSSA-1 and CVMSSA-2, CMRSA2-r	PFGE	1	1	n.s.	n.s.	1	1	1	1
Tansel, O.	New Microbiologica	2003	26	175	6	1997	1997-06-01	6	1997	1997-06-01	0	Turkey	n.s.	0	1	1	0	0	0	n.s.	University Hospital	1	0	0	0	0	5	1	6	4	1	1	0	0	0	0	n.s.	Patient	n.s.	n.s.	PFGE	1	1	n.s.	1	n.s.	n.s.	n.s.	n.s.
Teare, L.	Journal of Hospital Infection	2010	76	220	8	2007	2007-08-01	12	2008	2008-12-01	16	UK	0.357	0	1	0	0	1	0	1	Hospital	1	0	0	1	0	20	10	30	n.s.	1	0	0	0	0	1	1	n.s.	n.s.	CA-MRSA, PVL pos	PFGE	1	1	1	n.s.	1	1	n.s.	1
Ugolotti, E.	Journal of Hospital Infection	2018	98	155	6	2016	2016-06-01	8	2016	2016-08-01	2	Italy	0.336	0	0	0	0	0	1	n.s.	Hospital	1	0	0	0	0	11	1	12	n.s.	0	0	0	0	0	0	n.s.	n.s.	n.s.	ST2625, ST8 , SCCmec type IV	WGS	1	1	1	n.s.	n.s.	n.s.	n.s.	n.s.
Vos, Margreet C.	Infection Control and Hospital Epidemiology	2009	30	977	n.s.	2000	n.s.	n.s.	2004	n.s.	n.s.	Netherlands	0.003	0	0	0	0	0	1	n.s.	University Hospital	0	0	0	0	1	177	31	208	5	0	1	0	0	0	0	4	n.s.	n.s.	n.s.	n.s.	1	1	n.s.	1	1	1	1	1
Wagenlehner, F.M.E.	Journal of Hospital Infection	2007	67	114	1	2004	2004-01-01	9	2005	2005-09-01	20	Germany	0.196	0	0	0	0	0	1	1	Long-term care	0	1	0	1	0	54	23	77	2	1	0	0	0	0	0	11	n.s.	n.s.	MLST 22, type t310, PVL pos	smaI macrorestriction, real-time PCR, block-cycler PCR, spa sequence typing, MLST	1	1	n.s.	1	1	1	1	1
Williams, Victoria	American Journal of Infection Control	2009	37	106	1	2005	2005-01-01	12	2006	2006-12-01	23	Canada	0.1056	0	0	0	0	0	1	1	Teaching Hospital	0	0	0	0	1	21	n.s.	21	3	0	0	0	0	0	0	n.s.	n.s.	n.s.	CMRSA1, CMRSA 2	PFGE	1	n.s.	n.s.	1	n.s.	n.s.	1	n.s.
Wulf, Mireille W.H.	Eurosurveillance	2008	13	8051	6	2007	2007-06-01	6	2007	2007-06-01	0	Netherlands	0.02	0	1	0	0	0	0	n.s.	n.s.	0	0	0	1	0	5	5	10	9	0	0	0	0	0	0	n.s.	unknown	n.s.	NT-MRSA, ST398, spa type t567	PFGE, MLST	1	1	n.s.	n.s.	1	n.s.	n.s.	1
Young, Lisa S.	Clinical Infectious Diseases	2004	38	1075	10	2001	2001-10-01	7	2002	2002-07-01	9	USA	0.48	0	1	1	0	0	0	n.s.	Teaching Hospital	1	0	0	1	0	41	n.s.	41	n.s.	1	1	1	1	0	1	10	n.s.	n.s.	Genotype A1 MRSA	PFGE	n.s.	n.s.	n.s.	1	1	n.s.	n.s.	n.s.
[truncated: 8 more columns]

## Sheet: Legend
Legend
Abbreviation	Meaning
n.s.	not specified
0	no
1	yes
